# Supplementary material for: A novel cyclic peptide (Naturido) modulates glia–neuron interactions in vitro and reverses ageing-related deficits in senescence-accelerated mice
Source: PLoS One. 2021 Jan 27;16(1):e0245235. doi: 10.1371/journal.pone.0245235 (PMC7840003; doi:10.1371/journal.pone.0245235)
Supplement: S1 Data — (XLSX) [file pone.0245235.s010.xlsx]

## Sheet: Fig 1C
Source data
		before	non	Nat
	Data 1	34.4828	17.0732	48.8372
	Data 2	34.6154	24.2424	40.5405
	Data 3	22.8571	25	27.027
	Data 4	46.4286	15.1515	30.4348
	Data 5	31.9149	28.2051	59.0909
	Data 6	15.9091	29.5082	56.8182
	Data 7	35.8974	47.1698	31.0345
	Data8	27.7778	20	25
	average	31.2354	25.7938	39.8479
	s.d.	9.19662	10.0175	13.5788
	s.e.	3.47599	3.78627	5.13231
Statistical results
	Soft: JMP 10.0.0
	Dunnett test		Alpha 0.05
	Control	Group	P-values
	before	non	0.5257	n. s.
		Nat	0.2323	n. s.
				* P < 0.05
				** P < 0.01
				*** P < 0.001
				**** P < 0.0001

## Sheet: Fig 1D
Source data
		Naturido (µM)
		0	0.1	1	5	10	25	50
	Data 1	114.618	403.654	74.7508	35.8804	149.502	394.684	534.219
	Data 2	139.535	9.96678	106.82	3.98671	56.8106	157.475	585.05
	Data 3	45.8472	152.492	89.8871	97.6744	96.6777	512.292	899.003
	Data 4	107.385	61.1007	85.7949	48.2596	136.595	184.29	377.469
	Data 5	111.759	92.7093	115.521	123.33	192.051	285.466	381.985
	Data 6	80.8561	72.6717	93.8605	128.551	233.537	242.709	383.396
	Data 7	98.8703	156.189	89.5874	158.841	190.226	279.519	318.271
	Data8	116.699	96.8075		128.782	200.54	298.084	398.87
	Data 9	84.4303	75.8841		134.234	243.861	253.438	400.344
	average	100	124.608	93.746	95.5044	166.644	289.773	475.401
	s.d.	26.9051	113.842	13.5481	53.2125	62.1924	107.749	179.542
	s.e.	9.5124	40.2491	5.53099	18.8134	21.9883	38.095	63.4778
Statistical results
	Soft: JMP 10.0.0
	Dunnett test		Alpha 0.05
	Control	Group	P-values
	0	0.1	0.9883	n. s.
		1	1	n. s.
		5	1	n. s.
		10	0.5139	n. s.
		25	0.0007	***
		50	< 0.0001	****
				* P < 0.05
				** P < 0.01
				*** P < 0.001
				**** P < 0.0001

## Sheet: Fig 2A
Source data
	NHDF					HepG2					K562					C6
		Naturido (µM)					Naturido (µM)					Naturido (µM)					Naturido (µM)
		0	2.5	25			0	2.5	25			0	2.5	25			0	2.5	25
	Data 1	87.6182	90.4717	85.5033		Data 1	107.407	68.5185	20.9877		Data 1	98.25	54	31.5		Data 1	97.7388	98.2234	73.4425
	Data 2	95.7758	91.5459	60.6278		Data 2	103.086	58.642	19.7531		Data 2	107.25	74.25	41.25		Data 2	94.797	95.5584	65.6207
	Data 3	95.7758	87.0475	68.2818		Data 3	89.5062	51.2346	14.8148		Data 3	94.5	69.75	42.75		Data 3	107.464	101.338	79.9146
	Data 4	111.487	108.331	96.615
	Data 5	110.547	105.175	81.3741
	Data 6	98.7971	94.6344	75.9693
	average	100	96.201	78.0619		average	100	59.465	18.5185		average	100	66	38.5		average	100	98.3733	72.9926
	s.d.	9.31255	8.58386	12.7636		s.d.	9.3412	8.67132	3.26636		s.d.	6.55267	10.6331	6.1084		s.d.	6.62946	2.89286	7.15759
	s.e.	4.1647	3.83882	5.70804		s.e.	6.60523	6.13155	2.30967		s.e.	4.63344	7.51873	4.31929		s.e.	4.68774	2.04556	5.06118
Statistical results
	Soft: JMP 10.0.0
	Tukey-Kramer HSD		Alpha 0.05			Tukey-Kramer HSD		Alpha 0.05			Tukey-Kramer HSD		Alpha 0.05			Tukey-Kramer HSD		Alpha 0.05
	Group 1	Group 2	P-values			Group 1	Group 2	P-values			Group 1	Group 2	P-values			Group 1	Group 2	P-values
	0	2.5	0.8038	n. s.		0	2.5	0.0015	**		0	2.5	0.0049	**		0	2.5	0.9392	n. s.
	0	25	0.0062	**		0	25	<0.0001	****		0	25	0.0002	***		0	25	0.0032	**
	2.5	25	0.0218	*		2.5	25	0.0014	**		2.5	25	0.0135	*		2.5	25	0.0044	**
				* P < 0.05					* P < 0.05					* P < 0.05					* P < 0.05
				** P < 0.01					** P < 0.01					** P < 0.01					** P < 0.01
				*** P < 0.001					*** P < 0.001					*** P < 0.001					*** P < 0.001
				**** P < 0.0001					**** P < 0.0001					**** P < 0.0001					**** P < 0.0001

## Sheet: Fig 2B
Source data
		No addition	Zonisamide	Naturido	Donepezil	Eserine	Glantamine
	Data 1	160	68.5714	297.143	45.7143	160	251.429
	Data 2	114.286	160	457.143	160	228.571	274.286
	Data 3	251.429	182.857	434.286	22.8571	251.429	137.143
	Data 4	0	91.4286	160	0	22.8571	45.7143
	Data 5	68.5714	22.8571	205.714	45.7143	0	22.8571
	Data 6	22.8571	0	205.714	0	91.4286	0
	Data 7	114.286	45.7143	320		91.4286	68.5714
	Data8	68.5714		251.429			68.5714
	Data 9			297.143			68.5714
	average	100	81.6327	292.063	45.7143	120.816	104.127
	s.d.	80.0583	68.3898	101.436	59.6041	96.7178	97.72
	s.e.	30.2592	27.92	35.8632	26.6558	39.4849	34.5493
Statistical results
	Soft: JMP 10.0.0
	Tukey-Kramer HSD		Alpha 0.05
	Group 1	Group 2	P-values
	Naturido	No addition	0.0007	***
		Zonisamide	0.0003	***
		Donepezil	<0.0001	****
		Eserine	0.0047	**
		Glantamine	0.0006	***
				* P < 0.05
				** P < 0.01
				*** P < 0.001
				**** P < 0.0001

## Sheet: Fig 2C
Source data
		donepezil (µM)						Naturido (µM)
		1	10	100	1000			1	10	100	1000
	Data 1	4.90196	35.2941	82.3529	94.1176		Data 1	-0.980392	2.94118	3.92157	1.96078
	Data 2	3.9604	37.6238	81.1881	94.0594		Data 2	-0.990099	3.9604	4.9505	0.990099
	Data 3	4	35	81	90		Data 3	-2	3	3	1
	average	4.28745	35.9726	81.5137	92.7257		average	-1.3235	3.30052	3.95735	1.31696
	s.d.	0.532548	1.43747	0.732877	2.36069		s.d.	0.585889	0.572222	0.97574	0.557589
	s.e.	0.376568	1.01644	0.518222	1.66926		s.e.	0.414286	0.404622	0.689952	0.394275
Statistical results
	Soft: JMP 10.0.0
	Tukey-Kramer HSD		Alpha 0.05
	Group 1	Group 2	P-values
	donepezil	Naturido
	1	1	0.0004	***
	10	10	<0.0001	****
	100	100	<0.0001	****
	1000	1000	<0.0001	****
				* P < 0.05
				** P < 0.01
				*** P < 0.001
				**** P < 0.0001

## Sheet: Fig 2D
Source data
	Ngf									Gdnf									Vegfa									Bdnd									Vgf
	Non-treated									Non-treated									Non-treated									Non-treated									Non-treated
		After Naturido addition (h)									After Naturido addition (h)									After Naturido addition (h)									After Naturido addition (h)									After Naturido addition (h)
		0	1	2	4	8	12	24			0	1	2	4	8	12	24			0	1	2	4	8	12	24			0	1	2	4	8	12	24			0	1	2	4	8	12	24
	Data 1	1	2.07772	3.32879	1.95884	1.33793	1.62451	1.40444		Data 1	1	0.843815	1.25701	0.815072	0.936271	0.843816	1.02811		Data 1	1	1.44393	1.38031	1.1487	1.10573	1.16878	1.16878		Data 1	1	1.20999	1.70527	1.41421	1.1607	0.832199	0.933034		Data 1	1	1.06437	1.3333	1.61888	1.13682	1.18509	0.378929
	Data 2	1	1.72309	2.73208	2.41161	1.31494	1.23971	1.35191		Data 2	1	1.0943	1.62451	1.37078	1.23542	1.26576	1.33793		Data 2	1	1.28343	1.05336	1.36131	0.976033	0.946059	1.10957		Data 2	1	1.53156	1.83401	2.09943	1.47427	1.13288	1.11342		Data 2	1	0.858567	1.15669	2.15845	1.24401	0.955945	0.298334
	Data 3	1	1.42899	2.93834	2.31337	1.27456	1.82766	1.41421		Data 3	1	1.47938	2.18859	2.37018	1.64718	1.46409	1.77153		Data 3	1	1.27015	1.23114	1.30134	1.13288	1.02456	1.1487		Data 3	1	1.49485	2.61172	2.37841	1.53687	1.18509	1.44894		Data 3	1	1.03886	1.46917	1.95206	1.23971	1.41912	0.340328
	average	1	1.74327	2.99974	2.22794	1.30914	1.56396	1.39019		average	1	1.13917	1.69004	1.51868	1.27296	1.19122	1.37919		average	1	1.3325	1.22161	1.27045	1.07155	1.04646	1.14235		average	1	1.41213	2.05033	1.96402	1.39062	1.05006	1.16513		average	1	0.987265	1.31972	1.9098	1.20684	1.18672	0.339197
	s.d.	0	0.324832	0.303054	0.238168	0.0320782	0.298617	0.0335084		s.d.	0	0.320151	0.469231	0.788031	0.356938	0.316781	0.373424		s.d.	0	0.096725	0.163685	0.109623	0.083826	0.112964	0.0301107		s.d.	0	0.176018	0.490419	0.496158	0.201555	0.190469	0.261812		s.d.	0	0.112183	0.156683	0.272256	0.0606836	0.231593	0.0403096
	s.e.	0	0.229691	0.214292	0.16841	0.0226827	0.211154	0.023694		s.e.	0	0.226381	0.331797	0.557222	0.252393	0.223998	0.264051		s.e.	0	0.0683949	0.115742	0.0775148	0.0592739	0.0798777	0.0212915		s.e.	0	0.124464	0.346779	0.350837	0.142521	0.134682	0.185129		s.e.	0	0.0793256	0.110792	0.192514	0.0429098	0.163761	0.0285032
	Ngf									Gdnf									Vegfa									Bdnd									Vgf
	Naturido 25 µM									Naturido 25 µM									Naturido 25 µM									Naturido 25 µM									Naturido 25 µM
		After Naturido addition (h)									After Naturido addition (h)									After Naturido addition (h)									After Naturido addition (h)									After Naturido addition (h)
		0	1	2	4	8	12	24			0	1	2	4	8	12	24			0	1	2	4	8	12	24			0	1	2	4	8	12	24			0	1	2	4	8	12	24
	Data 1	1	1.31494	3.97237	2.13613	2.81864	3.30579	3.28297		Data 1	1	0.972654	1.70527	1.16474	1.17691	1.03168	0.719467		Data 1	1	1.10957	1.08674	1.15269	1.25266	1.28343	1.01045		Data 1	1	1.00695	1.96564	1.38992	1.52626	1.33793	0.755237		Data 1	1	0.849684	1.31039	1.47427	2.11404	3.08442	2.88786
	Data 2	1	1.35191	3.11666	2.25793	3.19319	3.22657	3.53081		Data 2	1	1.06069	1.32869	0.790041	1.12896	0.901248	0.690157		Data 2	1	1.06069	1.0755	1.1487	1.14472	1.15669	0.904378		Data 2	1	1.40445	2.49666	2.09943	2.89788	2.04911	1.20581		Data 2	1	0.87055	1.31494	1.74715	2.3214	3.00008	2.79916
	Data 3	1	1.46917	5.3703	1.95207	3.37527	3.58011	5.15153		Data 3	1	1.31951	2.15846	0.989657	0.876607	1.11729	0.959264		Data 3	1	1.15269	1.27456	1.30134	1.06807	1.22689	1.26576		Data 3	1	1.5966	3.21541	1.82134	2.12874	2.24233	1.15269		Data 3	1	1.06437	1.76541	1.53156	2.47941	3.27161	3.49429
	average	1	1.37868	4.15311	2.11537	3.12903	3.37082	3.98844		average	1	1.11762	1.7308	0.981478	1.06083	1.01674	0.789629		average	1	1.10765	1.1456	1.20091	1.15515	1.22233	1.0602		average	1	1.336	2.55924	1.77023	2.1843	1.87646	1.03791		average	1	0.928202	1.46358	1.58432	2.30495	3.1187	3.06044
	s.d.	0	0.0805242	1.13764	0.153984	0.283805	0.185523	1.01487		s.d.	0	0.180299	0.415474	0.187481	0.161329	0.108792	0.147638		s.d.	0	0.0460301	0.111829	0.0870009	0.0927392	0.0634916	0.185754		s.d.	0	0.300723	0.62723	0.357508	0.687497	0.476283	0.246239		s.d.	0	0.118387	0.261399	0.143888	0.183244	0.138973	0.378334
	s.e.	0	0.0569392	0.804433	0.108883	0.200681	0.131184	0.717619		s.e.	0	0.127491	0.293785	0.132569	0.114077	0.0769274	0.104395		s.e.	0	0.0325482	0.0790747	0.061519	0.0655765	0.0448953	0.131348		s.e.	0	0.212643	0.443519	0.252796	0.486133	0.336783	0.174117		s.e.	0	0.0837126	0.184837	0.101744	0.129573	0.098269	0.267523
Statistical results
	Soft: JMP 10.0.0
	t-test									t-test									t-test									t-test									t-test
	Group 1	Group 2	P-values							Group 1	Group 2	P-values							Group 1	Group 2	P-values							Group 1	Group 2	P-values							Group 1	Group 2	P-values
	Non-treatd	Naturido								Non-treatd	Naturido								Non-treatd	Naturido								Non-treatd	Naturido								Non-treatd	Naturido
	24	24	0.0114	*						24	24	0.063	n. s.						24	24	0.4949	n. s.						24	24	0.5846	n. s.						24	24	0.0002	***
				* P < 0.05									* P < 0.05									* P < 0.05									* P < 0.05									* P < 0.05
				** P < 0.01									** P < 0.01									** P < 0.01									** P < 0.01									** P < 0.01
				*** P < 0.001									*** P < 0.001									*** P < 0.001									*** P < 0.001									*** P < 0.001
				**** P < 0.0001									**** P < 0.0001									**** P < 0.0001									**** P < 0.0001									**** P < 0.0001

## Sheet: Fig 3B
Source data
	Dendrite length							Number of dendrite							Axon length
			Naturido (µM)							Naturido (µM)							Naturido (µM)
		Control	0.03	0.1	0.3	1			Control	0.03	0.1	0.3	1			Control	0.03	0.1	0.3	1
	Data 1	141	383	253	264	147		Data 1	3	8	4	5	3		Data 1	172	109	227	73	260
	Data 2	68	209	656	359	191		Data 2	3	6	6	7	4		Data 2	88	143	391	127	139
	Data 3	161	239	51	147	148		Data 3	3	6	1	3	6		Data 3	106	231	299	85	129
	Data 4	230	243	335	220	247		Data 4	4	7	6	4	9		Data 4	184	139	148	105	217
	Data 5	210	153	145	406	198		Data 5	4	3	2	8	6		Data 5	210	87	88	109	152
	Data 6	132	260	204	223	202		Data 6	4	7	2	4	6		Data 6	126	152	193	133	165
	Data 7	154	297	189	364	70		Data 7	2	6	4	7	3		Data 7	121	133	160	81	133
	Data 8	287	232	166	270	210		Data 8	8	6	2	6	7		Data 8	232	109	241	175	128
	Data 9	229	220	317	287	375		Data 9	4	6	7	7	9		Data 9	135	177	117	152	171
	Data 10	324	159	184	385	213		Data 10	4	5	5	8	6		Data 10	160	441	200	163	180
	Data 11	76	219	182	176	138		Data 11	3	4	4	4	4		Data 11	129	268	221	100	174
	Data 12	177	193	301	228	341		Data 12	4	4	3	4	9		Data 12	163	263	366	84	167
	Data 13	125	168	165	128	175		Data 13	3	3	3	2	7		Data 13	174	370	289	224	112
	Data 14	79	122	202	286	170		Data 14	1	3	2	6	6		Data 14	258	71	276	104	99
	Data 15	53	127	98	210	165		Data 15	2	3	2	4	7		Data 15	132	276	352	112	178
	Data 16	75	280	270	459	270		Data 16	4	5	6	9	7		Data 16	136	241	233	156	167
	Data 17	66	299	221	332	153		Data 17	1	6	4	8	4		Data 17	216	130	134	120	231
	Data 18	151	219	174	289	233		Data 18	4	5	4	6	6		Data 18	129	259	297	99	112
	Data 19	138	218	157	234	218		Data 19	3	4	4	5	7		Data 19	261	241	103	235	184
	Data 20	103	382	134	323	220		Data 20	2	8	3	7	4		Data 20	209	158	180	182	110
	Data 21	122	159	275	167	155		Data 21	4	5	8	6	5		Data 21	120	264	97	167	254
	Data 22	104	142	255	200	109		Data 22	2	6	6	3	4		Data 22	248	102	152	119	74
	Data 23	47	140	255	551	235		Data 23	1	6	5	8	7		Data 23	160	199	141	240	92
	Data 24	199	134	138	400	337		Data 24	5	3	3	7	6		Data 24	134	132	207	186	290
	Data 25	102	74	146	148	302		Data 25	4	4	3	6	9		Data 25	142	278	234	106	160
	Data 26	98	250	162	177	354		Data 26	3	4	5	5	7		Data 26	231	194	122	73	162
	Data 27	158	87	222	306	297		Data 27	5	3	7	6	6		Data 27	135	170	201	109	131
	Data 28	131	208	224	230	296		Data 28	4	4	5	6	7		Data 28	175	96	259	78	104
	Data 29	136	83	155	398	233		Data 29	3	2	3	9	7		Data 29	117	77	189	222	158
	Data 30	166	122	159	360	212		Data 30	4	5	4	7	5		Data 30	162	184	225	119	151
	average	141.4	200.7	213.167	284.233	220.467		average	3.36667	4.9	4.1	5.9	6.1		average	165.5	189.8	211.4	134.6	159.467
	s.d.	66.5513	79.2396	105.579	102.301	74.9053		s.d.	1.40156	1.58332	1.74889	1.82606	1.709		s.d.	47.6393	87.9864	80.0757	49.9383	51.1561
	s.e.	12.3583	14.7144	19.6054	18.9968	13.9096		s.e.	0.260263	0.294015	0.324761	0.33909	0.317354		s.e.	8.84639	16.3387	14.8697	9.27331	9.49945
Statistical results
	Soft: JMP 10.0.0
	Dunnett test		Alpha 0.05					Dunnett test		Alpha 0.05					Dunnett test		Alpha 0.05
	Control	Group	P-values					Control	Group	P-values					Control	Group	P-values
		Naturido							Naturido							Naturido
	Control	0.03	0.0323	*				Control	0.03	0.0018	**				Control	0.03	0.4116	n. s.
		0.1	0.0064	**					0.1	0.2597	n. s.					0.1	0.0266	*
		0.3	<0.0001	****					0.3	<0.0001	****					0.3	0.2103	n. s.
		1	0.0022	**					1	<0.0001	****					1	0.9897	n. s.
				* P < 0.05							* P < 0.05							* P < 0.05
				** P < 0.01							** P < 0.01							** P < 0.01
				*** P < 0.001							*** P < 0.001							*** P < 0.001
				**** P < 0.0001							**** P < 0.0001							**** P < 0.0001

## Sheet: Fig 3C
Source data
	Dendrite length					Number of dendrite					Axon length
		Control	Nat 1.0	NGF 1.0			Control	Nat 1.0	NGF 1.0			Control	Nat 1.0	NGF 1.0
	Data 1	92.707	88.9988	79.7281		Data 1	103.448	103.448	103.448		Data 1	97.7081	137.515	145.959
	Data 2	71.3844	20.3956	87.1446		Data 2	68.9655	34.4828	103.448		Data 2	96.5018	302.774	66.345
	Data 3	89.9258	114.957	94.5612		Data 3	68.9655	137.931	103.448		Data 3	71.1701	83.2328	177.322
	Data 4	90.8529	67.6761	108.467		Data 4	68.9655	68.9655	206.897		Data 4	66.345	348.613	171.291
	Data 5	116.811	45.4265	85.2905		Data 5	172.414	34.4828	68.9655		Data 5	77.2014	205.066	143.546
	Data 6	78.801	180.779	252.163		Data 6	103.448	103.448	241.379		Data 6	89.2642	180.941	129.071
	Data 7	72.3115	35.2287	142.769		Data 7	68.9655	34.4828	172.414		Data 7	68.7575	296.743	79.614
	Data 8	69.5303	115.884	104.759		Data 8	68.9655	68.9655	137.931		Data 8	55.4885	112.183	106.152
	Data 9	82.5093	86.2176	188.195		Data 9	103.448	68.9655	241.379		Data 9	69.9638	151.99	115.802
	Data 10	48.2077	163.164	115.884		Data 10	68.9655	137.931	137.931		Data 10	101.327	159.228	236.429
	Data 11	101.051	200.247	281.829		Data 11	68.9655	172.414	241.379		Data 11	75.9952	164.053	108.565
	Data 12	77.8739	200.247	156.675		Data 12	103.448	206.897	172.414		Data 12	103.739	130.277	110.977
	Data 13	121.446	139.988	284.611		Data 13	137.931	137.931	275.862		Data 13	102.533	170.084	73.5826
	Data 14	132.571	234.549	190.977		Data 14	103.448	275.862	172.414		Data 14	143.546	130.277	121.834
	Data 15	86.2176	197.466	341.162		Data 15	34.4828	137.931	310.345		Data 15	136.309	231.604	89.2642
	Data 16	114.03	352.287	114.03		Data 16	103.448	310.345	68.9655		Data 16	148.372	97.7081	84.4391
	Data 17	166.873	298.517	240.111		Data 17	172.414	275.862	241.379		Data 17	80.8203	86.8516	109.771
	Data 18	127.936	134.425	137.206		Data 18	103.448	137.931	137.931		Data 18	132.69	165.259	132.69
	Data 19	136.279	296.663	196.539		Data 19	137.931	275.862	206.897		Data 19	68.7575	120.627	86.8516
	Data 20	73.2386	120.519	184.487		Data 20	68.9655	68.9655	172.414		Data 20	142.34	164.053	154.403
	Data 21	42.6452	102.905	120.519		Data 21	34.4828	137.931	103.448		Data 21	86.8516	170.084	177.322
	Data 22	96.4153	214.153	107.54		Data 22	68.9655	241.379	172.414		Data 22	109.771	145.959	54.2823
	Data 23	88.9988	136.279	78.801		Data 23	68.9655	206.897	172.414		Data 23	114.596	201.448	127.865
	Data 24	126.082	88.0717	99.1965		Data 24	137.931	68.9655	137.931		Data 24	130.277	80.8203	115.802
	Data 25	108.467	120.519	79.7281		Data 25	103.448	103.448	68.9655		Data 25	136.309	249.698	158.022
	Data 26	53.7701	196.539	163.164		Data 26	34.4828	172.414	137.931		Data 26	114.596	161.641	95.2955
	Data 27	85.2905	170.581	163.164		Data 27	103.448	172.414	103.448		Data 27	110.977	132.69	110.977
	Data 28	164.091	121.446	112.176		Data 28	172.414	137.931	103.448		Data 28	69.9638	308.806	135.103
	Data 29	119.592	131.644	110.321		Data 29	172.414	241.379	103.448		Data 29	132.69	206.273	56.6948
	Data 30	164.091	63.0408	138.133		Data 30	172.414	68.9655	206.897		Data 30	65.1387	220.748	77.2014
	average	100	147.96	151.978		average	100	144.828	160.92		average	100	177.242	118.416
	s.d.	32.8444	79.1201	69.0746		s.d.	42.8111	79.6688	64.246		s.d.	28.205	69.444	40.8712
	s.e.	6.09905	14.6922	12.8268		s.e.	7.94983	14.7941	11.9302		s.e.	5.23753	12.8954	7.58959
Statistical results
	Soft: JMP 10.0.0
	Tukey-Kramer HSD		Alpha 0.05			Tukey-Kramer HSD		Alpha 0.05			Tukey-Kramer HSD		Alpha 0.05
	Group 1	Group 2	P-values			Group 1	Group 2	P-values			Group 1	Group 2	P-values
	Controol	Nat	0.0122	*		Controol	Nat	0.0218	*		Controol	Nat	<0.0001	****
		NGF	0.0059	**			NGF	0.0012	**			NGF	0.3216	n. s.
	Nat	NGF	0.9674	n. s.		Nat	NGF	0.5958	n. s.		Nat	NGF	<0.0001	****
				* P < 0.05					* P < 0.05					* P < 0.05
				** P < 0.01					** P < 0.01					** P < 0.01
				*** P < 0.001					*** P < 0.001					*** P < 0.001
				**** P < 0.0001					**** P < 0.0001					**** P < 0.0001

## Sheet: Fig 3D
Source data
	Dendrite length					Number of dendrite					Axon length
		Control	Nat 1.0	NGF 1.0			Control	Nat 1.0	NGF 1.0			Control	Nat 1.0	NGF 1.0
	Data 1	78.7971	67.3772	92.501		Data 1	63.1579	63.1579	94.7368		Data 1	131.81	214.411	156.415
	Data 2	50.2474	78.7971	131.329		Data 2	63.1579	63.1579	94.7368		Data 2	128.295	184.534	91.3884
	Data 3	84.507	78.7971	123.335		Data 3	94.7368	63.1579	126.316		Data 3	137.083	210.896	163.445
	Data 4	82.2231	157.594	91.359		Data 4	94.7368	126.316	94.7368		Data 4	87.8735	212.654	126.538
	Data 5	84.507	60.5253	145.032		Data 5	63.1579	31.5789	189.474		Data 5	82.6011	251.318	47.4517
	Data 6	60.5253	97.0689	134.754		Data 6	63.1579	126.316	94.7368		Data 6	70.2988	177.504	219.684
	Data 7	106.205	62.8093	55.9574		Data 7	126.316	63.1579	63.1579		Data 7	112.478	193.322	133.568
	Data 8	134.754	130.187	95.9269		Data 8	126.316	126.316	126.316		Data 8	65.0264	147.627	59.754
	Data 9	86.791	163.304	81.0811		Data 9	63.1579	126.316	94.7368		Data 9	115.993	246.046	131.81
	Data 10	138.18	109.631	124.477		Data 10	126.316	63.1579	126.316		Data 10	101.933	321.617	73.8137
	Data 11	101.637	129.045	113.057		Data 11	94.7368	126.316	94.7368		Data 11	59.754	123.023	80.8436
	Data 12	78.7971	131.329	71.9452		Data 12	94.7368	94.7368	63.1579		Data 12	66.7838	175.747	107.206
	Data 13	131.329	118.767	190.712		Data 13	126.316	94.7368	189.474		Data 13	100.176	119.508	86.116
	Data 14	99.3529	189.57	149.6		Data 14	94.7368	157.895	126.316		Data 14	65.0264	312.83	86.116
	Data 15	52.5314	91.359	111.915		Data 15	63.1579	94.7368	94.7368		Data 15	45.6942	166.96	147.627
	Data 16	63.9513	51.3894	95.9269		Data 16	94.7368	63.1579	126.316		Data 16	68.5413	239.016	145.87
	Data 17	137.038	146.174	164.446		Data 17	94.7368	126.316	126.316		Data 17	96.6608	110.721	103.691
	Data 18	61.6673	139.322	174.724		Data 18	63.1579	126.316	126.316		Data 18	57.9965	154.657	108.963
	Data 19	123.335	146.174	146.174		Data 19	126.316	126.316	126.316		Data 19	188.049	267.135	68.5413
	Data 20	178.15	292.349	153.026		Data 20	221.053	221.053	157.895		Data 20	63.2689	212.654	84.3585
	Data 21	85.649	276.361	122.193		Data 21	94.7368	221.053	126.316		Data 21	196.837	119.508	121.265
	Data 22	124.477	207.842	113.057		Data 22	94.7368	157.895	126.316		Data 22	135.325	191.564	115.993
	Data 23	149.6	245.527	172.44		Data 23	157.895	189.474	157.895		Data 23	86.116	166.96	94.9033
	Data 24	141.606	232.965	164.446		Data 24	126.316	189.474	189.474		Data 24	73.8137	207.381	114.236
	Data 25	111.915	173.582	126.761		Data 25	94.7368	126.316	94.7368		Data 25	75.5712	209.139	100.176
	Data 26	63.9513	235.249	126.761		Data 26	63.1579	221.053	126.316		Data 26	61.5114	124.78	149.385
	Data 27	100.495	159.878	203.274		Data 27	126.316	157.895	189.474		Data 27	124.78	158.172	103.691
	Data 28	154.168	261.515	111.915		Data 28	157.895	221.053	157.895		Data 28	126.538	105.448	112.478
	Data 29	58.2413	140.464	69.6612		Data 29	63.1579	94.7368	94.7368		Data 29	131.81	142.355	57.9965
	Data 30	75.3711	141.606	115.341		Data 30	63.1579	157.895	94.7368		Data 30	142.355	212.654	131.81
	average	100	150.552	125.771		average	100	127.368	123.158		average	100	189.338	110.838
	s.d.	34.4216	67.0464	36.1162		s.d.	37.1648	54.0534	35.5248		s.d.	38.3389	55.9541	36.5864
	s.e.	6.39193	12.4502	6.70661		s.e.	6.90133	10.0375	6.59679		s.e.	7.11935	10.3904	6.79392
Statistical results
	Soft: JMP 10.0.0
	Tukey-Kramer HSD		Alpha 0.05			Tukey-Kramer HSD		Alpha 0.05			Tukey-Kramer HSD		Alpha 0.05
	Group 1	Group 2	P-values			Group 1	Group 2	P-values			Group 1	Group 2	P-values
	Controol	Nat	0.0003	***		Controol	Nat	0.0415	*		Controol	Nat	<0.0001	****
		VGF	0.1023	n. s.			VGF	0.0994	n. s.			VGF	0.6145	n. s.
	Nat	VGF	0.1209	n. s.		Nat	VGF	0.9241	n. s.		Nat	VGF	<0.0001	****
								.
				* P < 0.05					* P < 0.05					* P < 0.05
				** P < 0.01					** P < 0.01					** P < 0.01
				*** P < 0.001					*** P < 0.001					*** P < 0.001
				**** P < 0.0001					**** P < 0.0001					**** P < 0.0001

## Sheet: Fig 4A
Source data
	cell viability	24h
		Naturido (µM)
		0	0.01	0.1	1	5
	Data 1	0.1451	0.1422	0.1394	0.1355	0.1408
	Data 2	0.1421	0.1412	0.1439	0.1431	0.143
	Data 3	0.1391	0.1446	0.1405	0.1428	0.1402
	average	0.1421	0.142667	0.141267	0.140467	0.141333
	s.e.	0.003	0.001747	0.002346	0.004304	0.001474
	ratio
	average	1	1.00399	0.994136	0.988506	0.994605
	s.e.	0.021112	0.012297	0.016509	0.030288	0.010375
Statistical results
	Soft: JMP 10.0.0
	Tukey-Kramer HSD		Alpha 0.05
	Group 1	Group 2
	0	0.01		n. s.
		0.1		n. s.
		1		n. s.
		5		n. s.
				* P < 0.05
				** P < 0.01
				*** P < 0.001
				**** P < 0.0001

[truncated: 9 more sheets: Fig 4B, Fig 4C, Fig 4D, Fig 4E, Fig 4F, S4 Fig, S5 Fig A, S6 Fig A, Animal weight]
